# Supplementary material for: “To Be Treated as a Person and Not as a Disease Entity”—Expectations of People with Visual Impairments towards Primary Healthcare: Results of the Mixed-Method Survey in Poland
Source: Int J Environ Res Public Health. 2022 Oct 19;19(20):13519. doi: 10.3390/ijerph192013519 (PMC9602634; doi:10.3390/ijerph192013519)
Supplement: Supplementary file 1 [file ijerph-19-13519-s001.zip]

Archive with 1 entries (1 files):
- ijerph-1931633-supplementary.pdf
